# Supplementary material for: Chemotaxis, growth, and inter-species interactions shape early bacterial community assembly
Source: ISME J. 2025 May 28;19(1):wraf101. doi: 10.1093/ismejo/wraf101 (PMC12202767; doi:10.1093/ismejo/wraf101)
Supplement: Clerc_and_Schreier_Datasets_Final_wraf101 [file clerc_and_schreier_datasets_final_wraf101.xlsx]

## Sheet: Dataset 1
Dataset S1. Welch two sample t-tests with significance levels for the growth responses on all test metabolites. Significance of growth on each metabolite was calculated by comparing OD600 = 24h to OD600 = 1h. Data are displayed in Fig. 1 and 4a-g.
HF9A						HF9A						HF9A						HF9A							HF9A							HF9A
DMSP						Glutamate						Glycolate						Isethionate							Ribose							Spermidine
t = -25.187, df = 2.5331, P value = 0.0004153						t = -20.431, df = 2.0607, P value = 0.002069						t = -13.791, df = 2.0199, P value = 0.005016						t = -2.8249, df = 2.0014, P value = 0.1057							t = -2.7266, df = 2.0348, P value = 0.1102							t = -17.647, df = 2.1479, P value = 0.002308
alternative hypothesis: true difference in means is not equal to 0						alternative hypothesis: true difference in means is not equal to 0						alternative hypothesis: true difference in means is not equal to 0						alternative hypothesis: true difference in means is not equal to 0							alternative hypothesis: true difference in means is not equal to 0							alternative hypothesis: true difference in means is not equal to 0
95 percent confidence interval:						95 percent confidence interval:						95 percent confidence interval:						95 percent confidence interval:							95 percent confidence interval:							95 percent confidence interval:
-0.1939029 -0.1460971						-0.3734747 -0.2465253						-0.08552615 -0.04514051						-0.22278703 0.04612036							-0.22886568 0.04953235							-0.2886764 -0.1813236
sample estimates:						sample estimates:						sample estimates:						sample estimates:							sample estimates:							sample estimates:
mean in group HF9A-DMSP-T0 mean in group HF9A-DMSP-T24						mean in group HF9A-Glutamate-T0 mean in group HF9A-Glutamate-T24						mean in group HF9A-Glycolate-T0 mean in group HF9A-Glycolate-T24						mean in group HF9A-Isethionate-T0 mean in group HF9A-Isethionate-T24							mean in group HF9A-Ribose-T0 mean in group HF9A-Ribose-T24							mean in group HF9A-Spermidine-T0 mean in group HF9A-Spermidine-T24
0.007333333 0.177333333						0.006666667 0.316666667						0.003666667 0.069000000						0.00700000 0.09533333							0.0110000 0.1006667							0.020 0.255
HF15						HF15						HF15						HF15							HF15
DMSP						Glutamate						Ectoine						Xylose							Spermidine
t = -16.547, df = 2.9412, P value = 0.0005376						t = -4, df = 2, P value = 0.05719						t = -10, df = 2, P value = 0.009852						t = -2.8284, df = 4, P value = 0.04742							t = -0.86387, df = 2.4248, P value = 0.4646
alternative hypothesis: true difference in means is not equal to 0						alternative hypothesis: true difference in means is not equal to 0						alternative hypothesis: true difference in means is not equal to 0						alternative hypothesis: true difference in means is not equal to 0							alternative hypothesis: true difference in means is not equal to 0
95 percent confidence interval:						95 percent confidence interval:						95 percent confidence interval:						95 percent confidence interval:							95 percent confidence interval:
-0.014732454 -0.009934212						-0.0027675509 0.0001008842						-0.004767551 -0.001899116						-2.642162e-03 -2.450456e-05							-0.01743725 0.01077058
sample estimates:						sample estimates:						sample estimates:						sample estimates:							sample estimates:
mean in group HF15-DMSP-T0 mean in group HF15-DMSP-T24						mean in group HF15-Glutamate-T0 mean in group HF15-Glutamate-T24						mean in group HF15-Ectoine-T0 mean in group HF15-Ectoine-T24						mean in group HF15-Xylose-T0 mean in group HF15-Xylose-T24							mean in group HF15-Spermidine-T0 mean in group HF15-Spermidine-T24
0.01033333 0.02266667						0.003666667 0.005000000						0.006666667 0.010000000						0.008333333 0.009666667							0.01533333 0.01866667
HF66						HF66						HF66						HF66							HF66							HF66
DMSP						Glutamate						Ectoine						Xylose							Glycolate							Spermidine
t = -10.499, df = 2.1473, P value = 0.006977						t = -20.204, df = 2.2662, P value = 0.001318						t = -0.29215, df = 1.1086, P value = 0.8153						t = -13.863, df = 3.3483, P value = 0.0004495							t = -8.651, df = 2.0522, P value = 0.0121							t = -2.9817, df = 3.146, P value = 0.05411
alternative hypothesis: true difference in means is not equal to 0						alternative hypothesis: true difference in means is not equal to 0						alternative hypothesis: true difference in means is not equal to 0						alternative hypothesis: true difference in means is not equal to 0							alternative hypothesis: true difference in means is not equal to 0							alternative hypothesis: true difference in means is not equal to 0
95 percent confidence interval:						95 percent confidence interval:						95 percent confidence interval:						95 percent confidence interval:							95 percent confidence interval:							95 percent confidence interval:
-0.07704303 -0.03429031						-0.2242471 -0.1524195						-0.1602539 0.1512539						-0.08029772 -0.05170228							-0.15102008 -0.05231326							-0.0312773745 0.0006107078
sample estimates:						sample estimates:						sample estimates:						sample estimates:							sample estimates:							sample estimates:
mean in group HF66-DMSP-T0 mean in group HF66-DMSP-T24						mean in group HF66-Glutamate-T0 mean in group HF66-Glutamate-T24						mean in group HF66-Ectoine-T0 mean in group HF66-Ectoine-T24						mean in group HF66-Xylose-T0 mean in group HF66-Xylose-T24							mean in group HF66-Glycolate-T0 mean in group HF66-Glycolate-T24							mean in group HF66-Spermidine-T0 mean in group HF66-Spermidine-T24
0.00700000 0.06266667						0.007333333 0.195666667						0.0200 0.0245						0.007 0.073							0.008333333 0.110000000							0.01300000 0.0283333
HF31
Glutamate
t = -13.598, df = 3.4483, P value = 0.0004066
alternative hypothesis: true difference in means is not equal to 0
95 percent confidence interval:
-0.01745422 -0.01121245
sample estimates:
mean in group HF31-Glutamate-T0 mean in group HF31-Glutamate-T24
0.00200000 0.01633333
HF9B						HF9B						HF9B
Glutamate						Ribose						Xylose
t = -39.504, df = 2.9412, P value = 4.202e-05						t = -76, df = 3.9385, P value = 2.194e-07						t = -76.916, df = 3.2, P value = 2.447e-06
alternative hypothesis: true difference in means is not equal to 0						alternative hypothesis: true difference in means is not equal to 0						alternative hypothesis: true difference in means is not equal to 0
95 percent confidence interval:						95 percent confidence interval:						95 percent confidence interval:
-0.0551554 -0.0468446						-0.10505818 -0.09760848						-0.1410866 -0.1302467
sample estimates:						sample estimates:						sample estimates:
mean in group HF9B-Glutamate-T0 mean in group HF9B-Glutamate-T24						mean in group HF9B-Ribose-T0 mean in group HF9B-Ribose-T24						mean in group HF9B-Xylose-T0 mean in group HF9B-Xylose-T24
0.009 0.060						0.0130000 0.1143333						0.009333333 0.145000000
HF70						HF70						HF70
Ribose						Ectoine						Glutamate
t = -16.976, df = 2.0097, P value = 0.00338						t = -8.3698, df = 2.0548, P value = 0.01288						t = -86.646, df = 3.4483, P value = 7.027e-07
alternative hypothesis: true difference in means is not equal to 0						alternative hypothesis: true difference in means is not equal to 0						alternative hypothesis: true difference in means is not equal to 0
95 percent confidence interval:						95 percent confidence interval:						95 percent confidence interval:
-0.14401223 -0.08598777						-0.03602768 -0.01197232						-0.09445422 -0.08821245
sample estimates:						sample estimates:						sample estimates:
mean in group HF70-Ribose-T0 mean in group HF70-Ribose-T24						mean in group HF70-Ectoine-T0 mean in group HF70-Ectoine-T24						mean in group HF70-Glutamate-T0 mean in group HF70-Glutamate-T24
0.01033333 0.12533333						0.01033333 0.03433333						0.00800000 0.09933333
HF57						HF57						HF57
Ectoine						Glutamate						Ribose
t = -21.305, df = 2.23, P value = 0.001272						t = -76.854, df = 2.7245, P value = 1.26e-05						t = -23.239, df = 2.4148, P value = 0.000673
alternative hypothesis: true difference in means is not equal to 0						alternative hypothesis: true difference in means is not equal to 0						alternative hypothesis: true difference in means is not equal to 0
95 percent confidence interval:						95 percent confidence interval:						95 percent confidence interval:
-0.06231799 -0.04301534						-0.1165667 -0.1067666						-0.10497188 -0.07636145
sample estimates:						sample estimates:						sample estimates:
mean in group HF57-Ectoine-T0 mean in group HF57-Ectoine-T24						mean in group HF57-Glutamate-T0 mean in group HF57-Glutamate-T24						mean in group HF57-Ribose-T0 mean in group HF57-Ribose-T24
0.00900000 0.06166667						0.01133333 0.12300000						0.009666667 0.100333333

## Sheet: Dataset 2
Dataset S2. Welch two sample t-tests with significance levels for the chemotactic responses on DMSP. Significance (P ≤ 0.05) was calculated by comparing strength of the response to DMSP with the negative control of filtered artificial seawater (SW). Data are displayed in Fig. 1a.
HF15						HF66
t = 4.3425, df = 3.1429, P value = 0.02048						t = 14.029, df = 2.9758, P value = 0.0008182
alternative hypothesis: true difference in means is not equal to 0						alternative hypothesis: true difference in means is not equal to 0
95 percent confidence interval:						95 percent confidence interval:
0.3987812 2.3934168						2.296109 3.651524
sample estimates:						sample estimates:
mean in group HF15_DMSP mean in group HF15_DMSP_FSW						mean in group HF66_DMSP mean in group HF66_DMSP_FSW
2.396099 1.000000						3.973817 1.000000
HF31						HF57
t = 3.5572, df = 2.6612, P value = 0.04584						t = 6.2284, df = 2.1227, P value = 0.02143
alternative hypothesis: true difference in means is not equal to 0						alternative hypothesis: true difference in means is not equal to 0
95 percent confidence interval:						95 percent confidence interval:
0.02553012 1.34191747						0.5658362 2.7041226
sample estimates:						sample estimates:
mean in group HF31_DMSP mean in group HF31_DMSP_FSW						mean in group HF57_DMSP mean in group HF57_DMSP_FSW
1.683724 1.000000						2.634979 1.000000
HF9B						HF9A
t = 2.042, df = 2.0628, P value = 0.174						t = 3.9061, df = 2.1164, P value = 0.05447
alternative hypothesis: true difference in means is not equal to 0						alternative hypothesis: true difference in means is not equal to 0
95 percent confidence interval:						95 percent confidence interval:
-1.681575 4.894629						-0.2085213 9.3811509
sample estimates:						sample estimates:
mean in group HF9B_DMSP mean in group HF9B_DMSP_FSW						mean in group HF9A_DMSP mean in group HF9A_DMSP_FSW
2.606527 1.000000						5.586315 1.000000
HF70
t = 1.9876, df = 2.86, P value = 0.1455
alternative hypothesis: true difference in means is not equal to 0
95 percent confidence interval:
-0.2356295 0.9646268
sample estimates:
mean in group HF70_DMSP mean in group HF70_DMSP_FSW
1.364499 1.000000

## Sheet: Dataset 3
Dataset S3. Welch two sample t-tests with significance levels for the chemotactic responses on spermidine. Significance (P ≤ 0.05) was calculated by comparing strength of the response to spermidine with the negative control of filtered artificial seawater (SW). Data are displayed in Fig. 1b.
HF15						HF66
t = 1.6284, df = 3.024, P value = 0.2012						t = 3.916, df = 2.1462, P value = 0.05297
alternative hypothesis: true difference in means is not equal to 0						alternative hypothesis: true difference in means is not equal to 0
95 percent confidence interval:						95 percent confidence interval:
-0.5207093 1.6219847						-0.06031896 4.07696495
sample estimates:						sample estimates:
mean in group HF15_Sper mean in group HF15_Sper_FSW						mean in group HF66_Sper mean in group HF66_Sper_FSW
1.550638 1.000000						3.008323 1.000000
HF31						HF57
t = 6.4217, df = 3.8825, P value = 0.003346						t = 12.056, df = 2.6764, P value = 0.002082
alternative hypothesis: true difference in means is not equal to 0						alternative hypothesis: true difference in means is not equal to 0
95 percent confidence interval:						95 percent confidence interval:
0.4118502 1.0526622						0.9592629 1.7164573
sample estimates:						sample estimates:
mean in group HF31_Sper mean in group HF31_Sper_FSW						mean in group HF57_Sper mean in group HF57_Sper_FSW
1.732256 1.000000						2.33786 1.00000
HF9B						HF9A
t = 1.5574, df = 3.4826, P value = 0.2047						t = 0.89668, df = 3.3673, P value = 0.4293
alternative hypothesis: true difference in means is not equal to 0						alternative hypothesis: true difference in means is not equal to 0
95 percent confidence interval:						95 percent confidence interval:
-0.2452792 0.7950897						-0.4895035 0.9079058
sample estimates:						sample estimates:
mean in group HF9B_Sper mean in group HF9B_Sper_FSW						mean in group HF9A_Sper mean in group HF9A_Sper_FSW
1.274905 1.000000						1.209201 1.000000
HF70
t = 1.2421, df = 2.9221, P value = 0.3046
alternative hypothesis: true difference in means is not equal to 0
95 percent confidence interval:
-0.7434736 1.6721095
sample estimates:
mean in group HF70_Sper mean in group HF70_Sper_FSW
1.464318 1.000000

## Sheet: Dataset 4
Dataset S4. Sums of squares (SS), mean squares (MS) and significance levels for the analyses of variance (ANOVAs) of the observed and predicted chemotactic responses of paired strains. reported in Fig. 2 (diff: differences in mean; lower and upper: confidence intervals).
HF66-HF15						HF66-HF15
DMSP						Spermidine
Analysis of Variance Table						Analysis of Variance Table
	Df	Sum Sq	Mean Sq	F value	Pr(>F)		Df	Sum Sq	Mean Sq	F value	Pr(>F)
Group	1	4.013	2.224	0.21	0.21	Group	1	0.4837	0.4837	10.74	0.0306
Residuals	4	7.22	1.905			Residuals	14	5.098	0.3641
Tukey multiple comparisons of means						Tukey multiple comparisons of means
95% family - wise confidence level						95% family - wise confidence level
Group	diff	lwr	upr	P adj		Group	diff	lwr	upr	P adj
observed-predicted	1.636	-1.410	4.681	0.210		observed-predicted	-0.568	-1.049	-0.087	0.031
HF66-HF70						HF66-HF70
DMSP						Spermidine
Analysis of Variance Table						Analysis of Variance Table
	Df	Sum Sq	Mean Sq	F value	Pr(>F)		Df	Sum Sq	Mean Sq	F value	Pr(>F)
Group	1	7783-02-01	7783-02-01	20.26	0.0108	Group	1	0.2783	0.27827	5.159	0.0856
Residuals	4.000	0.549	0.137			Residuals	4	0.2158	0.05394
Tukey multiple comparisons of means						Tukey multiple comparisons of means
95% family - wise confidence level						95% family - wise confidence level
Group	diff	lwr	upr	P adj		Group	diff	lwr	upr	P adj
observed-predicted	1.360945	0.5214017	2.200489	0.011		observed-predicted	-0.431	-0.957	0.096	0.086
HF66-HF9B						HF66-HF9B
DMSP						Spermidine
Analysis of Variance Table						Analysis of Variance Table
	Df	Sum Sq	Mean Sq	F value	Pr(>F)		Df	Sum Sq	Mean Sq	F value	Pr(>F)
Group	1	2009-03-01	2009-03-01	22.21	0.00922	Group	1	3906-02-01	3906-02-01	44.51	0.00262
Residuals	4.000	0.540	0.135			Residuals	4	0.2148	0.0537
Tukey multiple comparisons of means						Tukey multiple comparisons of means
95% family - wise confidence level						95% family - wise confidence level
Group	diff	lwr	upr	P adj		Group	diff	lwr	upr	P adj
observed-predicted	-1.414432	-2.247627	-0.5812371	0.009		observed-predicted	-1.262	-1.788	-0.737	0.003
HF66-HF31						HF66-HF31
DMSP						Spermidine
Analysis of Variance Table						Analysis of Variance Table
	Df	Sum Sq	Mean Sq	F value	Pr(>F)		Df	Sum Sq	Mean Sq	F value	Pr(>F)
Group	1	5.613	5.613	46.9	0.00238	Group	1	7.807	7.807	2142	1.30E-06
Residuals	4.000	0.479	0.120			Residuals	4	0.015	0.004
Tukey multiple comparisons of means						Tukey multiple comparisons of means
95% family - wise confidence level						95% family - wise confidence level
Group	diff	lwr	upr	P adj		Group	diff	lwr	upr	P adj
observed-predicted	-1.934486	-2.718771	-1.1502	0.002		observed-predicted	-2.281	-2.418	-2.145	0.000
HF66-HF57						HF66-HF57
DMSP						Spermidine
Analysis of Variance Table						Analysis of Variance Table
	Df	Sum Sq	Mean Sq	F value	Pr(>F)		Df	Sum Sq	Mean Sq	F value	Pr(>F)
Group	1	5.917	5.917	114.8	0.00043	Group	1	5.177	5.177	470.4	2.67E-05
Residuals	4.000	0.206	0.052			Residuals	4	0.044	0.011
Tukey multiple comparisons of means						Tukey multiple comparisons of means
95% family - wise confidence level						95% family - wise confidence level
Group	diff	lwr	upr	P adj		Group	diff	lwr	upr	P adj
observed-predicted	-1.986118	-2.500723	-1.471513	0.000		observed-predicted	-1.858	-2.096	-1.620	0.000
HF66-HF9A						HF66-HF9A
DMSP						Spermidine
Analysis of Variance Table						Analysis of Variance Table
	Df	Sum Sq	Mean Sq	F value	Pr(>F)		Df	Sum Sq	Mean Sq	F value	Pr(>F)
Group	1	7.934	7.934	144.8	0.000274	Group	1	2481-02-01	2481-02-01	31.63	4.91E-03
Residuals	4.000	0.219	0.055			Residuals	4	0.2843	0.0711
Tukey multiple comparisons of means						Tukey multiple comparisons of means
95% family - wise confidence level						95% family - wise confidence level
Group	diff	lwr	upr	P adj		Group	diff	lwr	upr	P adj
observed-predicted	-2.299892	-2.830574	-1.769209	0.000		observed-predicted	-1.224	-1.829	-0.620	0.005

## Sheet: Dataset 5
Dataset S5. Cell counts derived from two-strain communities competition experiment determined by 16S rRNA amplicon sequences. Cell counts were calculated from raw reads using mock microbial communities of known cell densities. Data are displayed in Fig. 3.
Strain 1	Strain 2	Substrate	Replicate	Time (h)	CellsExtracted	HF66	HF15	HF9A	HF9B	HF70	HF57	HF31
Celeribacter sp. HF31	Pseudoalteromonas sp. HF66	Bulk	1	0	4713000	3812500	0	0	0	0	0	900500
Celeribacter sp. HF31	Pseudoalteromonas sp. HF66	Bulk	2	0	4736200	3770700	0	0	0	6500	0	959000
Celeribacter sp. HF31	Pseudoalteromonas sp. HF66	Bulk	3	0	4801100	3495600	0	0	0	9700	0	1295800
Celeribacter sp. HF31	Pseudoalteromonas sp. HF66	DMSP	1	0	29000	28510	80	0	0	0	0	420
Celeribacter sp. HF31	Pseudoalteromonas sp. HF66	DMSP	1	24	384020	378700	0	0	0	0	0	5320
Celeribacter sp. HF31	Pseudoalteromonas sp. HF66	DMSP	2	0	54330	50900	680	0	0	360	0	2390
Celeribacter sp. HF31	Pseudoalteromonas sp. HF66	DMSP	2	24	773840	758080	0	0	0	0	0	15760
Celeribacter sp. HF31	Pseudoalteromonas sp. HF66	DMSP	3	0	42130	41450	0	0	0	0	0	680
Celeribacter sp. HF31	Pseudoalteromonas sp. HF66	DMSP	3	24	760680	745260	0	0	0	0	0	15420
Celeribacter sp. HF31	Pseudoalteromonas sp. HF66	Spermidine	1	0	17800	16760	0	0	0	0	0	1040
Celeribacter sp. HF31	Pseudoalteromonas sp. HF66	Spermidine	1	24	347100	292640	0	0	0	1120	0	53320
Celeribacter sp. HF31	Pseudoalteromonas sp. HF66	Spermidine	2	0	22070	21350	0	0	0	400	0	320
Celeribacter sp. HF31	Pseudoalteromonas sp. HF66	Spermidine	2	24	417400	352600	0	0	0	0	0	64800
Celeribacter sp. HF31	Pseudoalteromonas sp. HF66	Spermidine	3	0	19000	18140	100	0	0	0	0	760
Celeribacter sp. HF31	Pseudoalteromonas sp. HF66	Spermidine	3	24	407420	383400	120	0	0	0	0	23880
Celeribacter sp. HF31	Pseudoalteromonas sp. HF66	Seawater Control	1	0	14930	13570	230	0	0	270	0	860
Celeribacter sp. HF31	Pseudoalteromonas sp. HF66	Seawater Control	1	24	230200	229020	0	40	0	0	0	1140
Celeribacter sp. HF31	Pseudoalteromonas sp. HF66	Seawater Control	2	0	28930	27930	0	0	0	0	0	1000
Celeribacter sp. HF31	Pseudoalteromonas sp. HF66	Seawater Control	2	24	216600	211480	0	80	0	0	0	5060
Celeribacter sp. HF31	Pseudoalteromonas sp. HF66	Seawater Control	3	0	34470	33600	0	0	0	270	0	600
Celeribacter sp. HF31	Pseudoalteromonas sp. HF66	Seawater Control	3	24	280600	278660	0	0	0	0	0	1940
Phaeobacter sp. HF9A	Pseudoalteromonas sp. HF66	Bulk	1	0	7096200	7003000	0	93200	0	0	0	0
Phaeobacter sp. HF9A	Pseudoalteromonas sp. HF66	Bulk	2	0	7014700	6921900	0	92800	0	0	0	0
Phaeobacter sp. HF9A	Pseudoalteromonas sp. HF66	Bulk	3	0	6975700	6803300	4600	167800	0	0	0	0
Phaeobacter sp. HF9A	Pseudoalteromonas sp. HF66	DMSP	1	0	109270	104640	140	4480	0	0	0	0
Phaeobacter sp. HF9A	Pseudoalteromonas sp. HF66	DMSP	1	24	409000	405140	0	3860	0	0	0	0
Phaeobacter sp. HF9A	Pseudoalteromonas sp. HF66	DMSP	2	0	115270	111870	350	3040	0	0	0	0
Phaeobacter sp. HF9A	Pseudoalteromonas sp. HF66	DMSP	2	24	470400	456360	3280	10760	0	0	0	0
Phaeobacter sp. HF9A	Pseudoalteromonas sp. HF66	DMSP	3	0	150070	144950	730	4390	0	0	0	0
Phaeobacter sp. HF9A	Pseudoalteromonas sp. HF66	DMSP	3	24	627420	610680	0	14860	0	1880	0	0
Phaeobacter sp. HF9A	Pseudoalteromonas sp. HF66	Spermidine	1	0	61930	61460	0	470	0	0	0	0
Phaeobacter sp. HF9A	Pseudoalteromonas sp. HF66	Spermidine	1	24	755220	681740	0	73460	0	0	0	0
Phaeobacter sp. HF9A	Pseudoalteromonas sp. HF66	Spermidine	2	0	59130	58660	0	470	0	0	0	0
Phaeobacter sp. HF9A	Pseudoalteromonas sp. HF66	Spermidine	2	24	424800	379100	0	45700	0	0	0	0
Phaeobacter sp. HF9A	Pseudoalteromonas sp. HF66	Spermidine	3	0	54200	53480	0	720	0	0	0	0
Phaeobacter sp. HF9A	Pseudoalteromonas sp. HF66	Spermidine	3	24	494000	462880	0	31120	0	0	0	0
Phaeobacter sp. HF9A	Pseudoalteromonas sp. HF66	Seawater Control	1	0	68290	68040	0	250	0	0	0	0
Phaeobacter sp. HF9A	Pseudoalteromonas sp. HF66	Seawater Control	1	24	266880	264740	0	1060	1080	0	0	0
Phaeobacter sp. HF9A	Pseudoalteromonas sp. HF66	Seawater Control	2	0	72870	72190	0	680	0	0	0	0
Phaeobacter sp. HF9A	Pseudoalteromonas sp. HF66	Seawater Control	2	24	193800	193450	0	350	0	0	0	0
Phaeobacter sp. HF9A	Pseudoalteromonas sp. HF66	Seawater Control	3	0	72270	71930	80	260	0	0	0	0
Phaeobacter sp. HF9A	Pseudoalteromonas sp. HF66	Seawater Control	3	24	157860	157630	0	230	0	0	0	0
Thalassospira sp. HF15	Pseudoalteromonas sp. HF66	Bulk	1	0	2476800	2105400	371400	0	0	0	0	0
Thalassospira sp. HF15	Pseudoalteromonas sp. HF66	Bulk	2	0	2181900	1807200	374700	0	0	0	0	0
Thalassospira sp. HF15	Pseudoalteromonas sp. HF66	Bulk	3	0	2341200	1682600	658600	0	0	0	0	0
Thalassospira sp. HF15	Pseudoalteromonas sp. HF66	DMSP	1	0	88280	49370	38500	0	0	400	0	0
Thalassospira sp. HF15	Pseudoalteromonas sp. HF66	DMSP	1	24	1068470	523350	543300	0	0	1820	0	0
Thalassospira sp. HF15	Pseudoalteromonas sp. HF66	DMSP	2	0	98980	50470	47690	0	0	820	0	0
Thalassospira sp. HF15	Pseudoalteromonas sp. HF66	DMSP	2	24	1908120	885380	1022740	0	0	0	0	0
Thalassospira sp. HF15	Pseudoalteromonas sp. HF66	DMSP	3	0	46810	21840	24970	0	0	0	0	0
Thalassospira sp. HF15	Pseudoalteromonas sp. HF66	DMSP	3	24	716050	340950	375100	0	0	0	0	0
Thalassospira sp. HF15	Pseudoalteromonas sp. HF66	Spermidine	1	0	30950	24310	6640	0	0	0	0	0
Thalassospira sp. HF15	Pseudoalteromonas sp. HF66	Spermidine	1	24	614400	353440	260960	0	0	0	0	0
Thalassospira sp. HF15	Pseudoalteromonas sp. HF66	Spermidine	2	0	30870	25480	5390	0	0	0	0	0
Thalassospira sp. HF15	Pseudoalteromonas sp. HF66	Spermidine	2	24	350800	156460	194340	0	0	0	0	0
Thalassospira sp. HF15	Pseudoalteromonas sp. HF66	Spermidine	3	0	38210	26500	11320	0	0	390	0	0
Thalassospira sp. HF15	Pseudoalteromonas sp. HF66	Spermidine	3	24	451220	195550	255670	0	0	0	0	0
Thalassospira sp. HF15	Pseudoalteromonas sp. HF66	Seawater Control	1	0	10140	8210	1930	0	0	0	0	0
Thalassospira sp. HF15	Pseudoalteromonas sp. HF66	Seawater Control	1	24	81470	65900	15570	0	0	0	0	0
Thalassospira sp. HF15	Pseudoalteromonas sp. HF66	Seawater Control	2	0	19330	14550	4360	0	0	410	0	0
Thalassospira sp. HF15	Pseudoalteromonas sp. HF66	Seawater Control	2	24	117670	102160	15510	0	0	0	0	0
Thalassospira sp. HF15	Pseudoalteromonas sp. HF66	Seawater Control	3	0	14070	11000	2970	0	0	100	0	0
Thalassospira sp. HF15	Pseudoalteromonas sp. HF66	Seawater Control	3	24	125070	108410	16660	0	0	0	0	0
Vibrio sp. HF57	Pseudoalteromonas sp. HF66	Bulk	1	0	2104600	1893600	0	0	0	0	205900	5000
Vibrio sp. HF57	Pseudoalteromonas sp. HF66	Bulk	2	0	2011000	1774600	0	0	0	0	236400	0
Vibrio sp. HF57	Pseudoalteromonas sp. HF66	Bulk	3	0	1984400	1666200	1200	0	0	0	317000	0
Vibrio sp. HF57	Pseudoalteromonas sp. HF66	DMSP	1	0	33930	30540	0	0	0	570	2810	0
Vibrio sp. HF57	Pseudoalteromonas sp. HF66	DMSP	1	24	272600	270840	0	0	0	1760	0	0
Vibrio sp. HF57	Pseudoalteromonas sp. HF66	DMSP	2	0	27270	23940	0	0	0	330	2990	0
Vibrio sp. HF57	Pseudoalteromonas sp. HF66	DMSP	2	24	271250	270040	690	0	0	0	530	0
Vibrio sp. HF57	Pseudoalteromonas sp. HF66	DMSP	3	0	38470	32100	10	0	0	0	6370	0
Vibrio sp. HF57	Pseudoalteromonas sp. HF66	DMSP	3	24	217690	215560	1120	0	0	0	1010	0
Vibrio sp. HF57	Pseudoalteromonas sp. HF66	Spermidine	1	0	17070	14650	190	0	0	150	2080	0
Vibrio sp. HF57	Pseudoalteromonas sp. HF66	Spermidine	1	24	86000	84210	0	0	0	0	1790	0
Vibrio sp. HF57	Pseudoalteromonas sp. HF66	Spermidine	2	0	20470	17330	270	0	0	330	2540	0
Vibrio sp. HF57	Pseudoalteromonas sp. HF66	Spermidine	2	24	67600	63960	350	0	0	0	3290	0
Vibrio sp. HF57	Pseudoalteromonas sp. HF66	Spermidine	3	0	22200	19160	0	0	0	0	3040	0
Vibrio sp. HF57	Pseudoalteromonas sp. HF66	Spermidine	3	24	144250	142360	390	0	0	0	1500	0
Vibrio sp. HF57	Pseudoalteromonas sp. HF66	Seawater Control	1	0	16000	11300	110	0	0	0	4600	0
Vibrio sp. HF57	Pseudoalteromonas sp. HF66	Seawater Control	1	24	190070	189040	1030	0	0	0	0	0
Vibrio sp. HF57	Pseudoalteromonas sp. HF66	Seawater Control	2	0	16340	11410	130	0	0	0	4800	0
Vibrio sp. HF57	Pseudoalteromonas sp. HF66	Seawater Control	2	24	159800	158380	210	0	0	0	1210	0
Vibrio sp. HF57	Pseudoalteromonas sp. HF66	Seawater Control	3	0	20600	15290	20	0	0	0	5300	0
Vibrio sp. HF57	Pseudoalteromonas sp. HF66	Seawater Control	3	24	225010	222910	510	0	0	0	1580	0
Vibrio sp. HF70	Pseudoalteromonas sp. HF66	Bulk	1	0	3421600	1871000	0	0	0	1550600	0	0
Vibrio sp. HF70	Pseudoalteromonas sp. HF66	Bulk	2	0	2785500	1574800	0	0	0	1209600	0	1100
Vibrio sp. HF70	Pseudoalteromonas sp. HF66	Bulk	3	0	2753200	1749900	3900	0	0	999400	0	0
Vibrio sp. HF70	Pseudoalteromonas sp. HF66	DMSP	1	0	42130	32350	320	0	0	9460	0	0
Vibrio sp. HF70	Pseudoalteromonas sp. HF66	DMSP	1	24	328600	325270	0	0	0	3330	0	0
Vibrio sp. HF70	Pseudoalteromonas sp. HF66	DMSP	2	0	42670	28630	120	0	0	13910	0	0
Vibrio sp. HF70	Pseudoalteromonas sp. HF66	DMSP	2	24	184600	180160	120	0	0	4320	0	0
Vibrio sp. HF70	Pseudoalteromonas sp. HF66	DMSP	3	0	53680	37990	270	0	0	15420	0	0
Vibrio sp. HF70	Pseudoalteromonas sp. HF66	DMSP	3	24	206620	203210	0	0	0	3410	0	0
Vibrio sp. HF70	Pseudoalteromonas sp. HF66	Spermidine	1	0	28670	22550	160	0	0	5950	0	0
Vibrio sp. HF70	Pseudoalteromonas sp. HF66	Spermidine	1	24	477830	463980	0	0	0	13850	0	0
Vibrio sp. HF70	Pseudoalteromonas sp. HF66	Spermidine	2	0	30070	24470	220	0	0	5390	0	0
Vibrio sp. HF70	Pseudoalteromonas sp. HF66	Spermidine	2	24	73750	61140	260	0	0	12350	0	0
Vibrio sp. HF70	Pseudoalteromonas sp. HF66	Spermidine	3	0	22470	17870	250	0	0	4350	0	0
Vibrio sp. HF70	Pseudoalteromonas sp. HF66	Spermidine	3	24	88490	77000	0	0	0	11490	0	0
Vibrio sp. HF70	Pseudoalteromonas sp. HF66	Seawater Control	1	0	12000	6700	70	0	0	5230	0	0
Vibrio sp. HF70	Pseudoalteromonas sp. HF66	Seawater Control	1	24	191740	189810	0	0	0	1930	0	0
Vibrio sp. HF70	Pseudoalteromonas sp. HF66	Seawater Control	2	0	14670	7360	0	0	0	7310	0	0
Vibrio sp. HF70	Pseudoalteromonas sp. HF66	Seawater Control	2	24	123730	120780	0	0	0	2950	0	0
Vibrio sp. HF70	Pseudoalteromonas sp. HF66	Seawater Control	3	0	11200	6110	250	0	0	4840	0	0
Vibrio sp. HF70	Pseudoalteromonas sp. HF66	Seawater Control	3	24	66970	66050	0	0	0	920	0	0
Vibrio sp. HF9B	Pseudoalteromonas sp. HF66	Bulk	1	0	2255300	1913700	800	0	340800	0	0	0
Vibrio sp. HF9B	Pseudoalteromonas sp. HF66	Bulk	2	0	2508300	1848900	0	0	659400	0	0	0
Vibrio sp. HF9B	Pseudoalteromonas sp. HF66	Bulk	3	0	2284700	1614200	0	0	667800	2600	0	0
Vibrio sp. HF9B	Pseudoalteromonas sp. HF66	DMSP	1	0	29470	19180	0	0	10290	0	0	0
Vibrio sp. HF9B	Pseudoalteromonas sp. HF66	DMSP	1	24	416300	398650	0	0	17650	0	0	0
Vibrio sp. HF9B	Pseudoalteromonas sp. HF66	DMSP	2	0	36800	23390	250	10	13150	0	0	0
Vibrio sp. HF9B	Pseudoalteromonas sp. HF66	DMSP	2	24	217000	208850	0	0	8150	0	0	0
Vibrio sp. HF9B	Pseudoalteromonas sp. HF66	DMSP	3	0	40870	26140	0	0	14630	100	0	0
Vibrio sp. HF9B	Pseudoalteromonas sp. HF66	DMSP	3	24	423200	403440	120	0	19640	0	0	0
Vibrio sp. HF9B	Pseudoalteromonas sp. HF66	Spermidine	1	0	20400	16520	0	0	3880	0	0	0
Vibrio sp. HF9B	Pseudoalteromonas sp. HF66	Spermidine	1	24	277800	263520	0	0	14280	0	0	0
Vibrio sp. HF9B	Pseudoalteromonas sp. HF66	Spermidine	2	0	31150	24260	0	0	6890	0	0	0
Vibrio sp. HF9B	Pseudoalteromonas sp. HF66	Spermidine	2	24	371400	350540	350	0	20500	0	0	0
Vibrio sp. HF9B	Pseudoalteromonas sp. HF66	Spermidine	3	0	25930	19840	0	0	5830	260	0	0
Vibrio sp. HF9B	Pseudoalteromonas sp. HF66	Spermidine	3	24	118200	99460	0	20	18720	0	0	0
Vibrio sp. HF9B	Pseudoalteromonas sp. HF66	Seawater Control	1	0	15730	9070	30	0	6630	0	0	0
Vibrio sp. HF9B	Pseudoalteromonas sp. HF66	Seawater Control	1	24	189420	181280	40	0	8100	0	0	0
Vibrio sp. HF9B	Pseudoalteromonas sp. HF66	Seawater Control	2	0	17600	11100	260	0	6240	0	0	0
Vibrio sp. HF9B	Pseudoalteromonas sp. HF66	Seawater Control	2	24	131600	128970	0	0	2300	340	0	0
Vibrio sp. HF9B	Pseudoalteromonas sp. HF66	Seawater Control	3	0	16070	11130	0	0	4850	90	0	0
Vibrio sp. HF9B	Pseudoalteromonas sp. HF66	Seawater Control	3	24	210800	207860	180	0	2760	0	0	0

## Sheet: Dataset 6
Dataset S6. Sums of squares (SS), mean squares (MS) and significance levels for the analyses of variance (ANOVAs) of the single and paired chemotactic responses of the strains. reported in Fig. S2-S3 (diff: differences in mean; lower and upper: confidence intervals).
HF70							HF70							HF66							HF66
DMSP							Spermidine							DMSP							Spermidine
Analysis of Variance Table							Analysis of Variance Table							Analysis of Variance Table							Analysis of Variance Table
	Df	Sum Sq	Mean Sq	F value	Pr(>F)			Df	Sum Sq	Mean Sq	F value	Pr(>F)			Df	Sum Sq	Mean Sq	F value	Pr(>F)			Df	Sum Sq	Mean Sq	F value	Pr(>F)
Group	1	1.1285	1.1285	7.409	0.0529		Group	1	0.473	0.473	2.653	0.179		Group	1	1.306	3057-01-01	4.365	0.105		Group	1	0.025	0.0248	0.025	0.883
Residuals	4	0.6093	0.1523				Residuals	4	0.7131	0.1783				Residuals	4	1.196	0.2991				Residuals	4	4.042	1.0106
Tukey multiple comparisons of means							Tukey multiple comparisons of means							Tukey multiple comparisons of means							Tukey multiple comparisons of means
95% family - wise confidence level							95% family - wise confidence level							95% family - wise confidence level							95% family - wise confidence level
Group	diff	lwr	upr	P adj			Group	diff	lwr	upr	P adj			Group	diff	lwr	upr	P adj			Group	diff	lwr	upr	P adj
single-paired	0.867	-0.017	1.752	0.053			single-paired	-0.562	-1.519	0.396	0.179			single-paired	0.933	-0.307	2.173	0.105			single-paired	0.129	-2.150	2.408	0.883
HF9A							HF9A							HF66							HF66
DMSP							Spermidine							DMSP							Spermidine
Analysis of Variance Table							Analysis of Variance Table							Analysis of Variance Table							Analysis of Variance Table
	Df	Sum Sq	Mean Sq	F value	Pr(>F)			Df	Sum Sq	Mean Sq	F value	Pr(>F)			Df	Sum Sq	Mean Sq	F value	Pr(>F)			Df	Sum Sq	Mean Sq	F value	Pr(>F)
Group	1	21.77	21.766	9.453	0.0371		Group	1	0.22926	0.22926	9.257	0.0383		Group	1	54.62	54.62	25.75	0.00711		Group	1	4.303	4.303	4.532	0.1
Residuals	4	9.21	2.302				Residuals	4	0.09907	0.02477				Residuals	4	8.48	2025-12-02				Residuals	4	3.797	0.949
Tukey multiple comparisons of means							Tukey multiple comparisons of means							Tukey multiple comparisons of means							Tukey multiple comparisons of means
95% family - wise confidence level							95% family - wise confidence level							95% family - wise confidence level							95% family - wise confidence level
Group	diff	lwr	upr	P adj			Group	diff	lwr	upr	P adj			Group	diff	lwr	upr	P adj			Group	diff	lwr	upr	P adj
single-paired	-3.809	-7.249	-0.369	0.037			single-paired	-0.391	-0.748	-0.034	0.038			single-paired	6.035	2.733	9.336	0.007			single-paired	-1.694	-3.902	0.515	0.100
HF9B							HF9B							HF66							HF66
DMSP							Spermidine							DMSP							Spermidine
Analysis of Variance Table							Analysis of Variance Table							Analysis of Variance Table							Analysis of Variance Table
	Df	Sum Sq	Mean Sq	F value	Pr(>F)			Df	Sum Sq	Mean Sq	F value	Pr(>F)			Df	Sum Sq	Mean Sq	F value	Pr(>F)			Df	Sum Sq	Mean Sq	F value	Pr(>F)
Group	1	0.315	0.3148	0.32	0.602		Group	1	0.17148	0.17148	2.607	0.182		Group	1	4.745	4.745	43.17	0.00278		Group	1	9902-01-01	9902-01-01	2025-09-02	0.222
Residuals	4	9.21	2.302				Residuals	4						Residuals	4	0.44	0.11				Residuals	4	3.81	0.9524
Tukey multiple comparisons of means							Tukey multiple comparisons of means							Tukey multiple comparisons of means							Tukey multiple comparisons of means
95% family - wise confidence level							95% family - wise confidence level							95% family - wise confidence level							95% family - wise confidence level
Group	diff	lwr	upr	P adj			Group	diff	lwr	upr	P adj			Group	diff	lwr	upr	P adj			Group	diff	lwr	upr	P adj
single-paired	-0.458	-2.707	1.790	0.602			single-paired	-0.338	-0.920	0.243	0.182			single-paired	1.027042	2.530	2.530	0.003			single-paired	-1.152	-3.364	1.060	0.222
HF15							HF15							HF66							HF66
DMSP							Spermidine							DMSP							Spermidine
Analysis of Variance Table							Analysis of Variance Table							Analysis of Variance Table							Analysis of Variance Table
	Df	Sum Sq	Mean Sq	F value	Pr(>F)			Df	Sum Sq	Mean Sq	F value	Pr(>F)			Df	Sum Sq	Mean Sq	F value	Pr(>F)			Df	Sum Sq	Mean Sq	F value	Pr(>F)
Group	1	138.48	138.48	19.86	0.0112		Group	1	4141-01-01	4141-01-01	2.185	0.213		Group	1	0.205	0.2049	0.188	0.687		Group	1	2025-03-01	1.0305	1.161	0.342
Residuals	4	27.89	6.97				Residuals	4	0.1255	0.0314				Residuals	4	4.37	1.0924				Residuals	4	3.552	0.8879
Tukey multiple comparisons of means							Tukey multiple comparisons of means							Tukey multiple comparisons of means							Tukey multiple comparisons of means
95% family - wise confidence level							95% family - wise confidence level							95% family - wise confidence level							95% family - wise confidence level
Group	diff	lwr	upr	P adj			Group	diff	lwr	upr	P adj			Group	diff	lwr	upr	P adj			Group	diff	lwr	upr	P adj
single-paired	9.608	3.622	15.594	0.011			single-paired	0.971	-0.853	2.795	0.213			single-paired	-0.370	-2.739	2.000	0.687			single-paired	-0.829	-2.965	1.307	0.342
HF57							HF57							HF66							HF66
DMSP							Spermidine							DMSP							Spermidine
Analysis of Variance Table							Analysis of Variance Table							Analysis of Variance Table							Analysis of Variance Table
	Df	Sum Sq	Mean Sq	F value	Pr(>F)			Df	Sum Sq	Mean Sq	F value	Pr(>F)			Df	Sum Sq	Mean Sq	F value	Pr(>F)			Df	Sum Sq	Mean Sq	F value	Pr(>F)
Group	1	0.1907	0.1907	1.202	0.335		Group	1	4763-01-01	4763-01-01	47.05	0.00237		Group	1	14.845	14.845	108.2	0.000483		Group	1	9.888	9.888	11.14	0.0289
Residuals	4	0.6348	0.1587				Residuals	4	0.1255	0.0314				Residuals	4	0.549	0.137				Residuals	4	3.552	0.888
Tukey multiple comparisons of means							Tukey multiple comparisons of means							Tukey multiple comparisons of means							Tukey multiple comparisons of means
95% family - wise confidence level							95% family - wise confidence level							95% family - wise confidence level							95% family - wise confidence level
Group	diff	lwr	upr	P adj			Group	diff	lwr	upr	P adj			Group	diff	lwr	upr	P adj			Group	diff	lwr	upr	P adj
single-paired	-0.357	-1.260	0.547	0.335			single-paired	-0.992	-1.394	-0.591	0.002			single-paired	-3.146	-3.986	-2.306	0.000			single-paired	-2.568	-4.704	-0.431	0.029
HF31							HF31							HF66							HF66
DMSP							Spermidine							DMSP							Spermidine
Analysis of Variance Table							Analysis of Variance Table							Analysis of Variance Table							Analysis of Variance Table
	Df	Sum Sq	Mean Sq	F value	Pr(>F)			Df	Sum Sq	Mean Sq	F value	Pr(>F)			Df	Sum Sq	Mean Sq	F value	Pr(>F)			Df	Sum Sq	Mean Sq	F value	Pr(>F)
Group	1	0.116	0.1162	0.128	0.738		Group	1	1.1366	1.1366	10.39	0.0322		Group	1	8.386	8.386	54.36	0.0018		Group	1	8.211	8.211	9.251	0.0383
Residuals	4	3.626	0.9065				Residuals	4	0.4376	0.1094				Residuals	4	0.617	0.154				Residuals	4	3.55	0.888
Tukey multiple comparisons of means							Tukey multiple comparisons of means							Tukey multiple comparisons of means							Tukey multiple comparisons of means
95% family - wise confidence level							95% family - wise confidence level							95% family - wise confidence level							95% family - wise confidence level
Group	diff	lwr	upr	P adj			Group	diff	lwr	upr	P adj			Group	diff	lwr	upr	P adj			Group	diff	lwr	upr	P adj
single-paired	-0.278	-2.437	1.880	0.738			single-paired	-0.870	-1.620	-0.121	0.032			single-paired	-2.364	-3.255	-1.474	0.002			single-paired	-2.340	-4.475	-0.204	0.038

## Sheet: Dataset 7
Dataset S7. Welch two sample t-tests with significance levels for the motility ratio of paired and single strains (P ≤ 0.05). Data are displayed in Fig. S7.
HF15-HF66							HF57-HF66
t = -2.0319, df = 2.6068, P value = 0.1487							t = -9.5944, df = 2.2652, P value = 0.00702
alternative hypothesis: true difference in means is not equal to 0							alternative hypothesis: true difference in means is not equal to 0
95 percent confidence interval:							95 percent confidence interval:
-1.4401642 0.3768236							-1.8509192 -0.7900192
sample estimates:							sample estimates:
mean in group HF15_HF66_paired mean in group HF15_HF66_single							mean in group HF57_HF66_paired mean in group HF57_HF66_single
0.9640046 1.4956749							0.3775435 1.6980127
HF9A-HF66							HF9B-HF66
t = 2.2844, df = 2.0392, P value = 0.1473							t = -1.0127, df = 2.8748, P value = 0.3887
alternative hypothesis: true difference in means is not equal to 0							alternative hypothesis: true difference in means is not equal to 0
95 percent confidence interval:							95 percent confidence interval:
-3.05637 10.25446							-0.9976915 0.5250009
sample estimates:							sample estimates:
mean in group HF9A_HF66_paired mean in group HF9A_HF66_single							mean in group HF9B_HF66_paired mean in group HF9B_HF66_single
3.956291 0.357244							0.6091415 0.8454869
HF31-HF66							HF70-HF66
t = 2.4368, df = 1.0477, P value = 0.2387							t = 2.5425, df = 3.9227, P value = 0.06502
alternative hypothesis: true difference in means is not equal to 0							alternative hypothesis: true difference in means is not equal to 0
95 percent confidence interval:							95 percent confidence interval:
-15.33880 23.66377							-0.04129757 0.86290256
sample estimates:							sample estimates:
mean in group HF31_HF66_paired mean in group HF31_HF66_single							mean in group HF70_HF66_paired mean in group HF70_HF66_single
5.415193 1.252712							0.8520075 0.4412050

## Sheet: Dataset 8
Dataset S8. Welch two sample t-tests with significance levels for the chemotactic responses of HF15. Significance (P ≤ 0.05) was calculated by comparing strength of the response to DMSP with supernatent containing DMSP-degradation products generated by HF66 . Data are displayed in Fig. S5.
t = -2.8231, df = 3.5906, P value = 0.05402
alternative hypothesis: true difference in means is not equal to 0
95 percent confidence interval:
-2.0236449 0.0292376
sample estimates:
mean in group DMSP mean in group DMSP_deg
2.355517 3.352721

## Sheet: Dataset 9
Dataset S9. Percent deviation between the predicted (model) and observed (amplicon) community composition. Deviations greater than 10% are highlighted in red.
Strain 1	Strain 2	Substrate	Time	OTU	Amplicon	sd_Amplicon	Model	sd_Model	Absolute percentage difference over 100% total population
Celeribacter sp. HF31	Pseudoalteromonas sp. HF66	DMSP	0	HF31	0.0280579	0.0258142	0.0921	0.0183	0.0640421
Celeribacter sp. HF31	Pseudoalteromonas sp. HF66	DMSP	0	HF66	0.971942	0.27117	0.9079	0.0183	-0.0640421
Celeribacter sp. HF31	Pseudoalteromonas sp. HF66	DMSP	24	HF31	0.0190254	0.00927579	0.0368	0.0078	0.0177746
Celeribacter sp. HF31	Pseudoalteromonas sp. HF66	DMSP	24	HF66	0.980975	0.336865	0.9632	0.0078	-0.0177746
Celeribacter sp. HF31	Pseudoalteromonas sp. HF66	Spermidine	0	HF31	0.0363365	0.0186565	0.1323	0.0486	0.0959635
Celeribacter sp. HF31	Pseudoalteromonas sp. HF66	Spermidine	0	HF66	0.963663	0.121036	0.8677	0.0486	-0.0959635
Celeribacter sp. HF31	Pseudoalteromonas sp. HF66	Spermidine	24	HF31	0.1213	0.054091	0.0414	0.0177	-0.0799004
Celeribacter sp. HF31	Pseudoalteromonas sp. HF66	Spermidine	24	HF66	0.8787	0.118279	0.9586	0.0177	0.0799004
Phaeobacter sp. HF9A	Pseudoalteromonas sp. HF66	DMSP	0	HF66	0.968101	0.172686	0.9262	0.019	-0.0419014
Phaeobacter sp. HF9A	Pseudoalteromonas sp. HF66	DMSP	0	HF9A	0.0318986	0.00648417	0.0738	0.019	0.0419014
Phaeobacter sp. HF9A	Pseudoalteromonas sp. HF66	DMSP	24	HF66	0.980368	0.213749	0.9946	0.0016	0.0142322
Phaeobacter sp. HF9A	Pseudoalteromonas sp. HF66	DMSP	24	HF9A	0.0196322	0.0111057	0.0054	0.0016	-0.0142322
Phaeobacter sp. HF9A	Pseudoalteromonas sp. HF66	Spermidine	0	HF66	0.990534	0.0693085	0.9727	0.0158	-0.0178341
Phaeobacter sp. HF9A	Pseudoalteromonas sp. HF66	Spermidine	0	HF9A	0.00946594	0.00246491	0.0273	0.0158	0.0178341
Phaeobacter sp. HF9A	Pseudoalteromonas sp. HF66	Spermidine	24	HF66	0.910228	0.280043	0.9845	0.0092	0.0742724
Phaeobacter sp. HF9A	Pseudoalteromonas sp. HF66	Spermidine	24	HF9A	0.0897724	0.0385466	0.0155	0.0092	-0.0742724
Thalassospira sp. HF15	Pseudoalteromonas sp. HF66	DMSP	0	HF15	0.477407	0.147256	0.0947	0.0245	-0.382707
Thalassospira sp. HF15	Pseudoalteromonas sp. HF66	DMSP	0	HF66	0.522593	0.208998	0.9053	0.0245	0.382707
Thalassospira sp. HF15	Pseudoalteromonas sp. HF66	DMSP	24	HF15	0.525937	0.273153	0.0708	0.0188	-0.455137
Thalassospira sp. HF15	Pseudoalteromonas sp. HF66	DMSP	24	HF66	0.474063	0.225243	0.9292	0.0188	0.455137
Thalassospira sp. HF15	Pseudoalteromonas sp. HF66	Spermidine	0	HF15	0.234336	0.0941198	0.0904	0.0469	-0.143936
Thalassospira sp. HF15	Pseudoalteromonas sp. HF66	Spermidine	0	HF66	0.765664	0.0329991	0.9096	0.0469	0.143936
Thalassospira sp. HF15	Pseudoalteromonas sp. HF66	Spermidine	24	HF15	0.501949	0.0784322	0.0562	0.0309	-0.445749
Thalassospira sp. HF15	Pseudoalteromonas sp. HF66	Spermidine	24	HF66	0.498051	0.220888	0.9438	0.0309	0.445749
Vibrio sp. HF57	Pseudoalteromonas sp. HF66	DMSP	0	HF57	0.123249	0.0609108	0.0522	0.0087	-0.0710494
Vibrio sp. HF57	Pseudoalteromonas sp. HF66	DMSP	0	HF66	0.876751	0.131604	0.9478	0.0087	0.0710494
Vibrio sp. HF57	Pseudoalteromonas sp. HF66	DMSP	24	HF57	0.0020304	0.00199873	8.3938e-06	1.4827e-06	-0.002022
Vibrio sp. HF57	Pseudoalteromonas sp. HF66	DMSP	24	HF66	0.99797	0.125418	1	1.4827e-06	0.0020304
Vibrio sp. HF57	Pseudoalteromonas sp. HF66	Spermidine	0	HF57	0.130255	0.0244898	0.0681	0.0286	-0.0621551
Vibrio sp. HF57	Pseudoalteromonas sp. HF66	Spermidine	0	HF66	0.869745	0.115714	0.9319	0.0286	0.0621551
Vibrio sp. HF57	Pseudoalteromonas sp. HF66	Spermidine	24	HF57	0.0221435	0.00970354	0.0353	0.0157	0.0131565
Vibrio sp. HF57	Pseudoalteromonas sp. HF66	Spermidine	24	HF66	0.977857	0.410941	0.9647	0.0157	-0.0131565
Vibrio sp. HF70	Pseudoalteromonas sp. HF66	DMSP	0	HF66	0.718423	0.102635	0.6174	0.0459	-0.101023
Vibrio sp. HF70	Pseudoalteromonas sp. HF66	DMSP	0	HF70	0.281577	0.0674652	0.3826	0.0459	0.101023
Vibrio sp. HF70	Pseudoalteromonas sp. HF66	DMSP	24	HF66	0.984631	0.32506	0.8101	0.0301	-0.174531
Vibrio sp. HF70	Pseudoalteromonas sp. HF66	DMSP	24	HF70	0.0153689	0.00229262	0.1899	0.0301	0.174531
Vibrio sp. HF70	Pseudoalteromonas sp. HF66	Spermidine	0	HF66	0.805287	0.126396	0.5366	0.1334	-0.268687
Vibrio sp. HF70	Pseudoalteromonas sp. HF66	Spermidine	0	HF70	0.194713	0.0302308	0.4634	0.1334	0.268687
Vibrio sp. HF70	Pseudoalteromonas sp. HF66	Spermidine	24	HF66	0.941093	1.06972	0.7935	0.0917	-0.147593
Vibrio sp. HF70	Pseudoalteromonas sp. HF66	Spermidine	24	HF70	0.0589066	0.00559854	0.2065	0.0917	0.147593
Vibrio sp. HF9B	Pseudoalteromonas sp. HF66	DMSP	0	HF66	0.643469	0.0984744	0.8013	0.0765	0.157831
Vibrio sp. HF9B	Pseudoalteromonas sp. HF66	DMSP	0	HF9B	0.356531	0.0619785	0.1987	0.0765	-0.157831
Vibrio sp. HF9B	Pseudoalteromonas sp. HF66	DMSP	24	HF66	0.956984	0.315199	0.9126	0.0389	-0.0443843
Vibrio sp. HF9B	Pseudoalteromonas sp. HF66	DMSP	24	HF9B	0.0430157	0.0174369	0.0874	0.0389	0.0443843
Vibrio sp. HF9B	Pseudoalteromonas sp. HF66	Spermidine	0	HF66	0.785043	0.150855	0.8424	0.062	0.0573573
Vibrio sp. HF9B	Pseudoalteromonas sp. HF66	Spermidine	0	HF9B	0.214957	0.059324	0.1576	0.062	-0.0573573
Vibrio sp. HF9B	Pseudoalteromonas sp. HF66	Spermidine	24	HF66	0.930251	0.498664	0.9494	0.0237	0.0191493
Vibrio sp. HF9B	Pseudoalteromonas sp. HF66	Spermidine	24	HF9B	0.0697493	0.0125277	0.0506	0.0237	-0.0191493

## Sheet: Dataset 10
Dataset S10. Welch two sample t-tests with significance levels for the chemotactic responses on all metabolites. Significance (P ≤ 0.05) was calculated by comparing the strength of the response to each metabolite with the negative control of filtered artificial seawater (SW). Data are displayed in Fig. 4.
HF15						HF15						HF15						HF15						HF15						HF15						HF15						HF15
DHPS						xylose						glutamate						ectoine						glycolate						TMA						ribose						isethionate
t = -0.59267, df = 3.8852, P value = 0.5862						t = -0.17165, df = 9.299, P value = 0.8674						t = 3.9303, df = 2.1508, P value = 0.05241						t = 5.2703, df = 2.5933, P value = 0.01902						t = 6.918, df = 2.2233, P value = 0.01522						t = -5.428, df = 2.0694, P value = 0.02997						t = 0.65279, df = 3.8099, P value = 0.5512						t = 0.77281, df = 5.7085, P value = 0.4704
alternative hypothesis: true difference in means is not equal to 0						alternative hypothesis: true difference in means is not equal to 0						alternative hypothesis: true difference in means is not equal to 0						alternative hypothesis: true difference in means is not equal to 0						alternative hypothesis: true difference in means is not equal to 0						alternative hypothesis: true difference in means is not equal to 0						alternative hypothesis: true difference in means is not equal to 0						alternative hypothesis: true difference in means is not equal to 0
95 percent confidence interval:						95 percent confidence interval:						95 percent confidence interval:						95 percent confidence interval:						95 percent confidence interval:						95 percent confidence interval:						95 percent confidence interval:						95 percent confidence interval:
-0.6950341 0.4528499						-0.3253687 0.2792658						-0.05646818 4.68781813						0.5658603 2.7737162						1.471283 5.305262						-8.221697 -1.080276						-0.4513589 0.7217810						-0.2825244 0.5386834
sample estimates:						sample estimates:						sample estimates:						sample estimates:						sample estimates:						sample estimates:						sample estimates:						sample estimates:
mean in group HF15_DHPS mean in group HF15_SW						mean in group HF15_SW mean in group HF15_xylose						mean in group HF15_glutamate mean in group HF15_SW						mean in group HF15_ectoine mean in group HF15_SW						mean in group HF15_glycolate mean in group HF15_SW						mean in group HF15_SW mean in group HF15_TMA						mean in group HF15_ribose mean in group HF15_SW						mean in group HF15_isethionate mean in group HF15_SW
0.8789079 1.0000000						1.000000 1.023051						3.315675 1.000000						2.669788 1.000000						4.388273 1.000000						1.000000 5.650987						1.135211 1.000000						1.12808 1.00000
HF66						HF66						HF66						HF66						HF66						HF66						HF66						HF66
DHPS						xylose						glutamate						ectoine						glycolate						TMA						ribose						isethionate
t = 0.15078, df = 2.4371, P value = 0.8917						t = 0.012618, df = 2.4847, P value = 0.9909						t = 0.30361, df = 4.9554, P value = 0.7738						t = 1.2035, df = 2.5093, P value = 0.33						t = 5.437, df = 2.1017, P value = 0.02886						t = -7.0087, df = 2.0308, P value = 0.01897						t = 0.0044075, df = 3.212, P value = 0.9967						t = 1.0409, df = 9.4137, P value = 0.3239
alternative hypothesis: true difference in means is not equal to 0						alternative hypothesis: true difference in means is not equal to 0						alternative hypothesis: true difference in means is not equal to 0						alternative hypothesis: true difference in means is not equal to 0						alternative hypothesis: true difference in means is not equal to 0						alternative hypothesis: true difference in means is not equal to 0						alternative hypothesis: true difference in means is not equal to 0						alternative hypothesis: true difference in means is not equal to 0
95 percent confidence interval:						95 percent confidence interval:						95 percent confidence interval:						95 percent confidence interval:						95 percent confidence interval:						95 percent confidence interval:						95 percent confidence interval:						95 percent confidence interval:
-1.436246 1.560327						-1.407279 1.417205						-0.4588960 0.5814358						-0.9093921 1.8362276						1.076402 7.738590						-16.366762 -4.027214						-0.8324180 0.8348141						-0.1831618 0.4992666
sample estimates:						sample estimates:						sample estimates:						sample estimates:						sample estimates:						sample estimates:						sample estimates:						sample estimates:
mean in group HF66_DHPS mean in group HF66_SW						mean in group HF66_SW mean in group HF66_xylose						mean in group HF66_glutamate mean in group HF66_SW						mean in group HF66_ectoine mean in group HF66_SW						mean in group HF66_glycolate mean in group HF66_SW						mean in group HF66_SW mean in group HF66_TMA						mean in group HF66_ribose mean in group HF66_SW						mean in group HF66_isethionate mean in group HF66_SW
1.06204 1.00000						1.0000000 0.9950368						1.06127 1.00000						1.463418 1.000000						5.407496 1.000000						1.00000 11.19699						1.001198 1.000000						1.158052 1.000000
HF57						HF57						HF57						HF57						HF57						HF57						HF57						HF57
DHPS						xylose						glutamate						ectoine						glycolate						TMA						ribose						isethionate
t = 0.48051, df = 2.3361, P value = 0.6722						t = -2.7699, df = 3.3002, P value = 0.06247						t = 2.1786, df = 2.1746, P value = 0.1509						t = 19.039, df = 2.0974, P value= 0.0022						t = 5.5008, df = 2.0442, P value = 0.03						t = -22.992, df = 2.6053, P value = 0.000442						t = 19.254, df = 2.167, P value = 0.001835						t = -0.21711, df = 2.1118, P value = 0.8473
alternative hypothesis: true difference in means is not equal to 0						alternative hypothesis: true difference in means is not equal to 0						alternative hypothesis: true difference in means is not equal to 0						alternative hypothesis: true difference in means is not equal to 0						alternative hypothesis: true difference in means is not equal to 0						alternative hypothesis: true difference in means is not equal to 0						alternative hypothesis: true difference in means is not equal to 0						alternative hypothesis: true difference in means is not equal to 0
95 percent confidence interval:						95 percent confidence interval:						95 percent confidence interval:						95 percent confidence interval:						95 percent confidence interval:						95 percent confidence interval:						95 percent confidence interval:						95 percent confidence interval:
-0.5633789 0.7284375						-0.57011212 0.02507368						-0.420694 1.433738						4.586651 7.117271						0.5814995 4.3924539						-3.517025 -2.593870						3.621442 5.520634						-1.239274 1.114382
sample estimates:						sample estimates:						sample estimates:						sample estimates:						sample estimates:						sample estimates:						sample estimates:						sample estimates:
mean in group HF57_DHPS mean in group HF57_SW						mean in group HF57_SW mean in group HF57_xylose						mean in group HF57_glutamate mean in group HF57_SW						mean in group HF57_ectoine mean in group HF57_SW						mean in group HF57_glycolate mean in group HF57_SW						mean in group HF57_SW mean in group HF57_TMA						mean in group HF57_ribose mean in group HF57_SW						mean in group HF57_isethionate mean in group HF57_SW
1.082529 1.000000						1.000000 1.272519						1.506522 1.000000						6.851961 1.000000						3.486977 1.000000						1.000000 4.055447						5.571038 1.000000						0.9375544 1.0000000
HF9B						HF9B						HF9B						HF9B						HF9B						HF9B						HF9B						HF9B
DHPS						xylose						glutamate						ectoine						glycolate						TMA						ribose						isethionate
t = 0.33894, df = 2.8842, P value = 0.7578						t = -0.64176, df = 2.8591, P value = 0.5688						t = 0.49873, df = 2.0633, P value = 0.6661						t = 17.636, df = 1.0813, P value = 0.02906						t = 4.8112, df = 2.0659, P value = 0.03806						t = -6.5213, df = 2.0477, P value = 0.0214						t = 29.962, df = 2.9757, P value = 8.677e-05						t = 0.24668, df = 2.3142, P value = 0.8254
alternative hypothesis: true difference in means is not equal to 0						alternative hypothesis: true difference in means is not equal to 0						alternative hypothesis: true difference in means is not equal to 0						alternative hypothesis: true difference in means is not equal to 0						alternative hypothesis: true difference in means is not equal to 0						alternative hypothesis: true difference in means is not equal to 0						alternative hypothesis: true difference in means is not equal to 0						alternative hypothesis: true difference in means is not equal to 0
95 percent confidence interval:						95 percent confidence interval:						95 percent confidence interval:						95 percent confidence interval:						95 percent confidence interval:						95 percent confidence interval:						95 percent confidence interval:						95 percent confidence interval:
-0.3128541 0.3855592						-0.4246841 0.2854458						-1.313852 1.669985						1.582407 6.414981						0.2231862 3.1456632						-4.4014082 -0.9489937						2.762327 3.422284						-0.5906179 0.6728859
sample estimates:						sample estimates:						sample estimates:						sample estimates:						sample estimates:						sample estimates:						sample estimates:						sample estimates:
mean in group HF9B_DHPS mean in group HF9B_SW						mean in group HF9B_SW mean in group HF9B_xylose						mean in group HF9B_glutamate mean in group HF9B_SW						mean in group HF9B_ectoine mean in group HF9B_SW						mean in group HF9B_glycolate mean in group HF9B_SW						mean in group HF9B_SW mean in group HF9B_TMA						mean in group HF9B_ribose mean in group HF9B_SW						mean in group HF9B_isethionate mean in group HF9B_SW
1.036353 1.000000						1.000000 1.069619						1.178066 1.000000						4.998694 1.000000						2.684425 1.000000						1.000000 3.675201						4.092306 1.000000						1.041134 1.000000
HF31						HF31						HF31						HF31						HF31						HF31						HF31						HF31
DHPS						xylose						glutamate						ectoine						glycolate						TMA						ribose						isethionate
t = -11.896, df = 2.9944, p-value = 0.001289						t = 16.644, df = 3.5553, p-value = 0.0001681						t = -11.975, df = 2.545, p-value = 0.002641						t = 5.4468, df = 2.0214, p-value = 0.03135						t = -0.97846, df = 2.1391, p-value = 0.4252						t = -1.8513, df = 2.2403, p-value = 0.1916						t = -13.01, df = 5.5974, p-value = 2.141e-05						t = -35.476, df = 8.9037, p-value = 6.758e-11
alternative hypothesis: true difference in means is not equal to 0						alternative hypothesis: true difference in means is not equal to 0						alternative hypothesis: true difference in means is not equal to 0						alternative hypothesis: true difference in means is not equal to 0						alternative hypothesis: true difference in means is not equal to 0						alternative hypothesis: true difference in means is not equal to 0						alternative hypothesis: true difference in means is not equal to 0						alternative hypothesis: true difference in means is not equal to 0
95 percent confidence interval:						95 percent confidence interval:						95 percent confidence interval:						95 percent confidence interval:						95 percent confidence interval:						95 percent confidence interval:						95 percent confidence interval:						95 percent confidence interval:
-0.7659132 -0.4423429						0.5913178 0.8428194						-1.0054603 -0.5476474						0.3586718 2.9314487						-0.6072629 0.3707137						-0.5364559 0.1904448						-0.5117094 -0.3472888						-0.8573640 -0.7544171
sample estimates:						sample estimates:						sample estimates:						sample estimates:						sample estimates:						sample estimates:						sample estimates:						sample estimates:
mean in group HF31_DHPS mean in group HF31_SW						mean in group HF31_SW mean in group HF31_xylose						mean in group HF31_glutamate mean in group HF31_SW						mean in group HF31_ectoine mean in group HF31_SW						mean in group HF31_glycolate mean in group HF31_SW						mean in group HF31_SW mean in group HF31_TMA						mean in group HF31_ribose mean in group HF31_SW						mean in group HF31_isethionate mean in group HF31_SW
0.395872 1.000000						1.0000000 0.2829314						0.2234462 1.0000000						2.64506 1.00000						0.8817254 1.0000000						1.000000 1.173006						0.5705009 1.0000000						0.1941095 1.0000000
HF70						HF70						HF70						HF70						HF70						HF70						HF70						HF70
DHPS	REPULSION					xylose						glutamate						ectoine						glycolate						TMA	REPULSION					ribose	REPULSION					isethionate
t = -2.4775, df = 6.7467, P value = 0.04362						t = 2.0001, df = 3.2492, P value = 0.1323						t = 0.60744, df = 2.1664, P value = 0.6011						t = -0.038283, df = 2.4434, P value = 0.9724						t = -0.18927, df = 9.9467, P value = 0.8537						t = 5.7088, df = 5.6011, P value = 0.00158						t = -3.0071, df = 9.0635, P value = 0.01467						t = -0.83557, df = 6.7818, P value = 0.4318
alternative hypothesis: true difference in means is not equal to 0						alternative hypothesis: true difference in means is not equal to 0						alternative hypothesis: true difference in means is not equal to 0						alternative hypothesis: true difference in means is not equal to 0						alternative hypothesis: true difference in means is not equal to 0						alternative hypothesis: true difference in means is not equal to 0						alternative hypothesis: true difference in means is not equal to 0						alternative hypothesis: true difference in means is not equal to 0
95 percent confidence interval:						95 percent confidence interval:						95 percent confidence interval:						95 percent confidence interval:						95 percent confidence interval:						95 percent confidence interval:						95 percent confidence interval:						95 percent confidence interval:
-0.388381345 -0.007568853						-0.1281098 0.6168224						-0.9875239 1.3410607						-0.6825609 0.6683318						-0.1591238 0.1342230						0.2785016 0.7093216						-0.3711879 -0.0526731						-0.2564268 0.1231664
sample estimates:						sample estimates:						sample estimates:						sample estimates:						sample estimates:						sample estimates:						sample estimates:						sample estimates:
mean in group HF70_DHPS mean in group HF70_SW						mean in group HF70_SW mean in group HF70_xylose						mean in group HF70_glutamate mean in group HF70_SW						mean in group HF70_ectoine mean in group HF70_SW						mean in group HF70_glycolate mean in group HF70_SW						mean in group HF70_SW mean in group HF70_TMA						mean in group HF70_ribose mean in group HF70_SW						mean in group HF70_isethionate mean in group HF70_SW
0.8020249 1.0000000						1.0000000 0.7556437						1.176768 1.000000						0.9928855 1.0000000						0.9875496 1.0000000						1.0000000 0.5060884						0.7880695 1.0000000						0.9333698 1.0000000
HF9A						HF9A						HF9A						HF9A						HF9A						HF9A						HF9A						HF9A
DHPS						xylose		REPULSION				glutamate		REPULSION				ectoine						glycolate						TMA						ribose						isethionate		REPULSION
t = -1.7022, df = 2.3667, P value = 0.2111						t = 10.726, df = 9.0439, P value = 1.914e-06						t = -12.581, df = 8.8805, P value = 5.823e-07						t = 11.939, df = 2.5231, P value = 0.002762						t = 0.48752, df = 4.0777, P value = 0.6509						t = -4.7244, df = 3.7315, P value = 0.01082						t = 2.5751, df = 2.1188, P value = 0.1166						t = -9.6787, df = 8.8217, P value = 5.425e-06
alternative hypothesis: true difference in means is not equal to 0						alternative hypothesis: true difference in means is not equal to 0						alternative hypothesis: true difference in means is not equal to 0						alternative hypothesis: true difference in means is not equal to 0						alternative hypothesis: true difference in means is not equal to 0						alternative hypothesis: true difference in means is not equal to 0						alternative hypothesis: true difference in means is not equal to 0						alternative hypothesis: true difference in means is not equal to 0
95 percent confidence interval:						95 percent confidence interval:						95 percent confidence interval:						95 percent confidence interval:						95 percent confidence interval:						95 percent confidence interval:						95 percent confidence interval:						95 percent confidence interval:
-1.2267706 0.4569319						0.5671856 0.8700889						-0.9884667 -0.6866518						1.623486 2.998296						-0.2599113 0.3716414						-0.9231928 -0.2273926						-0.5752697 2.5446862						-0.9547490 -0.5920957
sample estimates:						sample estimates:						sample estimates:						sample estimates:						sample estimates:						sample estimates:						sample estimates:						sample estimates:
mean in group HF9A_DHPS mean in group HF9A_SW						mean in group HF9A_SW mean in group HF9A_xylose						mean in group HF9A_glutamate mean in group HF9A_SW						mean in group HF9A_ectoine mean in group HF9A_SW						mean in group HF9A_glycolate mean in group HF9A_SW						mean in group HF9A_SW mean in group HF9A_TMA						mean in group HF9A_ribose mean in group HF9A_SW						mean in group HF9A_isethionate mean in group HF9A_SW
0.6150806 1.0000000						1.0000000 0.2813628						0.1624408 1.000000						3.310891 1.000000						1.055865 1.000000						1.000000 1.575293						1.984708 1.000000						0.2265776 1.0000000
